# Supplementary material for: Interacting Species Database (ISDB): comprehensive resource for interspecies interactions at the molecular level
Source: Bioinformatics. 2026 Jun 25;42(7):btag419. doi: 10.1093/bioinformatics/btag419 (PMC13330931; doi:10.1093/bioinformatics/btag419)
Supplement: btag419_Supplementary_Data [file btag419_supplementary_data.zip]

Archive with 2 entries (2 files):
- ISDB_2026_05_09.csv.gz
- ISDB_2026_05_09.tsv.gz
